# Supplementary material for: AbAMPdb: a database of Acinetobacter baumannii specific antimicrobial peptides
Source: Database (Oxford). 2024 Oct 12;2024:baae096. doi: 10.1093/database/baae096 (PMC11470754; doi:10.1093/database/baae096)
Supplement: baae096_Supp [file baae096_supp.zip]

Archive with 5 entries (5 files):
- suppl_data/S1-Supporting Information File.docx
- suppl_data/S2-Supporting Information File.docx
- suppl_data/S3-Supporting Information File.docx
- suppl_data/S4-Supporting Information File.xlsx
- suppl_data/S5-Supporting Information File.xlsx
