# Supplementary material for: AbAMPdb: a database of Acinetobacter baumannii specific antimicrobial peptides
Source: Database (Oxford). 2024 Oct 12;2024:baae096. doi: 10.1093/database/baae096 (PMC11470754; doi:10.1093/database/baae096)
Supplement: baae096_Supp [file baae096_supp.zip › suppl_data/S4-Supporting Information File.xlsx]

## Sheet: Sheet1
Table S3. Docking of experimental AMPs. Lightdock binding affinity score for experimental AMPs.
Name	RMSD	Score	binding affinity	Dissociation Constant
AbAMP20_OMPW	0.152	15.5179	-8.4	3.6e-05
AbAMP20_oprD	4.64	10.4897	-9.8	4.0e-06
AbAMP20_LptD	1.676	10.8767	-8.7	4.3e-07
AbAMP20_FBN	3.866	12.6825	-8.1	1.2e-06
AbAMP20_baeR	0.177	14.8948	-9	2.7e-07
AbAMP20_sul1	0.487	14.2753	-8.3	8.7e-07
AbAMP20_adeC	1.405	16.6527	-8.8	3.1e-05
AbAMP170_strA	1.034	12.4286	-9.1	2.2e-07
AbAMP170_adeR	1.411	11.7672	-10.9	9.9e-09
AbAMP170_cat-1	4.668	14.9823	-8.5	6.3e-06
AbAMP170_oprD	2.39	9.18528	-8.1	3.9e-05
AbAMP170_adeA	0.049	14.3895	-8.9	2.9e-06
AbAMP170_ LptD	1.821	12.3833	-11.5	3.4e-09
AbAMP170_ OXA-51	0.352	15.7782	-8.3	2.2e-07
AbAMP170_ FBN	3.929	12.6825	-9.1	2.0e-07
AbAMP170_ fimH	3.514	11.1677	-9.2	1.9e-07
AbAMP172_ smpA	0.197	17.1234	-8	1.3e-06
AbAMP172_ adeS	1.455	15.6409	-9.3	1.6e-07
AbAMP172_ oprD	2.818	10.6592	-9.6	1.1e-04
AbAMP172_ baeS	0.086	11.4332	-10	4.3e-08
AbAMP172_ LptD	1.231	9.46559	-9.3	1.6e-07
AbAMP172_ OXA-51	0.249	13.4742	-8.4	4.3e-06
AbAMP172_ FBN	1.858	14.0013	-9.2	1.7e-07
AbAMP172_ adeC	0.846	11.0838	-8	1.4e-06
AbAMP172_ ampC	0.155	13.1725	-10	4.9e-08
AbAMP172_ fimH	1.413	15.4106	-8.9	2.8e-07
AbAMP212_ cm1A	4.339	24.1838	-8	1.5e-06
AbAMP212_ omp 33-36	0.876	19.0965	-8.3	3.7e-05
AbAMP212_ cat-1	0.503	12.0707	-10.5	2.4e-05
AbAMP212_ baeS	0.268	12.4946	-10.5	2.1e-08
AbAMP212_ LptD	2.709	18.8112	-8.9	3.0e-07
AbAMP212_ FBN	1.237	11.5583	-8.1	1.2e-06
AbAMP234_ bfmR	0.15	8.94463	-9	2.6e-07
AbAMP234_ adeS	4.655	13.392	-8.7	4.1e-07
AbAMP234_ cat-1	3.05	14.4831	-12.3	8.1e-05
AbAMP234_ FBN	2.55	16.0729	-10.4	3.6e-05
AbAMP234_ adeC	3.511	10.0932	-8.5	8.1e-06
AbAMP234_ fimH	2.681	12.1821	-8.6	2.5e-07
