# Supplementary material for: AbAMPdb: a database of Acinetobacter baumannii specific antimicrobial peptides
Source: Database (Oxford). 2024 Oct 12;2024:baae096. doi: 10.1093/database/baae096 (PMC11470754; doi:10.1093/database/baae096)
Supplement: baae096_Supp [file baae096_supp.zip › suppl_data/S5-Supporting Information File.xlsx]

## Sheet: synthetic peptides docks
Table S4. Docking of synthetic AMPs. FlexPEPDock refinement score for synthetic AMPs
ID	Dock	RSMF_min	RMSF_max	Total_score_before_Refinement	I_sc_before_Refinement	bb_RMSD_before_Refinement	Total_score_after_Refinement	CABSDock_I_sc_after_Refinement	bb_RMSD_after_Refinement	Lightdock__I_sc_after_Refinement
1	adeR-AMP1-10.pdb	A17-0.942	A247-7.279	15961	10857	0	5440	44	2	-46
2	adeR-AMP11-20.pdb	A61-0.587	A247-7.281	10761	6786	0	5277	37	2.7	-59
3	adeR-AMP21-30.pdb	A61-0.656	A247-7.358	15289	10077	0	5518	152	3.3	-87
4	adeR-AMP31-39.pdb	A61-0.524	A247-7.302	13875	6339	0	7434	-49.5	1.9	-90
5	adeR-AMP40-50.pdb	A19-0.87	A247-6.98	15466	19476	0	6754	-36.9	1.5	-78
6	ampC-AMP1-10.pdb	A90-0.47	A1-19.804	13875	6339	0	7434	-49.3	1.9	-89
7	ampC-AMP11-20.pdb	A90-0.457	A1-18.546	13090	6757	0	6356	-46.2	2.5	-120
8	ampC-AMP21-30.pdb	A93-0.442	A1-21.191	22812	14944	0	7424	23	1.3	-39
9	ampC-AMP31-39.pdb	A90-0.478	A1-19.865	17898	14228	0	3676	-24.5	1	-94
10	ampC-AMP40-50.pdb	A45-0.393	A1-8.512	5372	2207	0	3079	-28.5	1.6	-68
11	cat1-AMP3-14.pdb	A32-0.35	A504-7.973	19267	11996	0	6998	-54.3	1.6	-140
12	cat1-AMP1-2-15-20.pdb	A313-0.352	A504-7.936	11891	7768	0	3907	-97.626	1	-187
13	cat1-AMP21-30.pdb	A313-0.306	A504-7.89	13259	5534	0	7685	-39.7	2.8	-114
14	cat1-AMP31-39.pdb	A163-0.351	A504-7.545	5982	1779	0	5473	-48	1.6	-90
15	cat1-AMP40-50.pdb	A216-0.39	A1-8.694	16366	11118	0	5264	-35.4	1.4	-99
16	omp3336-AMP1-10.pdb	A64-0.581	A79-5.848	11295	6111	0	5367	-40.1	2.2	-74
17	omp3336-AMP11-20.pdb	A46-0.575	A79-5.506	17622	11282	0	5731	-51.7	1.4	-92
18	omp3336-AMP21-30.pdb	A94-0.499	A79-6.075	9658	5384	0	4143	-41.5	1.6	-118
19	omp3336-AMP31-39.pdb	A62-0.572	A79-5.391	18983	14389	0	4493	-39.8	1.54	-95
20	omp3336-AMP40-50.pdb	A83-0.399	A1-8.766	16366	11118	0	5264	-35.4	1.4	-134
21	ompw-AMP3-14.pdb	A160-0.434	A1-5.207	8886	4207	0	4163	-37.4	1.16	-66
22	ompw-AMP1-2-15-20.pdb	A160-0.46	A1-5.328	8431	6449	0	2135	-30.1	1.9	-74
23	ompw-AMP21-30.pdb	A159-0.478	A1-5.383	12404	8465	0	3597	-56.6	1.65	-178
24	ompw-AMP31-39.pdb	A160-0.455	A1-5.089	17927	14162	0	3647	-46.2	0.9	-76
25	ompw-AMP40-50.pdb	A231-0.394	A1-8.691	5372	2207	0	3079	-38.3	1.5	-98
26	oprD-AMP3-14.pdb	A146-0.641	A1-21.585	15943	8153	0	8189	-46.8	0.6	-87
27	oprD-AMP1-2-15-20.pdb	A146-0.682	A1-23.436	7649	2095	0	5584	-41.3	0.9	-114
28	oprD-AMP21-30.pdb	A146-0.625	A1-22.982	22508	15376	0	7268	-25.3	1.1	-93
29	oprD-AMP31-39.pdb	A153-0.624	A1-20.957	21123	15002	0	6422	-60.3	1.4	-150
30	oprD-AMP40-50.pdb	A164-0.625	A1-17.898	57672	89863	0	3079	-46.4	0.9	-77
31	oxa51-AMP3-14.pdb	A88-0.364	A1-1.31	17348	11892	0	5155	-51.7	1	-86
32	oxa51-AMP1-2-15-20.pdb	A230-0.332	A108-1.332	12009	8474	0	3758	-20.1	1.32	-66
33	oxa51-AMP21-30.pdb	A232-0.365	A1-1.416	14887	8827	0	5539	-21.8	3.2	-57
34	oxa51-AMP31-39.pdb	A234-0.331	A1-1.32	22271	15816	0	6638	-32.9	1.14	-84
35	oxa51-AMP40-50.pdb	A244-0.354	A1-1.56	156887	14766	0	6438	-35.6	1.1	-69
